# Supplementary material for: Spatiotemporal cytoskeleton organizations determine morphogenesis of multicellular trichomes in tomato
Source: PLoS Genet. 2019 Oct 4;15(10):e1008438. doi: 10.1371/journal.pgen.1008438 (PMC6812842; doi:10.1371/journal.pgen.1008438)
Supplement: S1 Table — (XLSX) [file pgen.1008438.s010.xlsx]

## Sheet: Sheet1
Table S1 Genetic analysis in different F2 populations
Parent		F1	F2		Expected Mendilian Ratio	χ2 value
Acc. No	phenotype		normal	twisted trichome
dt-1	twisted trichome	normal	90	23	03:00:00	1.3
dt-2	twisted trichome	normal	98	35	03:00:00	0.12
dt-3	twisted trichome	normal	92	28	03:00:00	0.18
χ2 (0.05, 1) =3.84
