# Supplementary material for: Spatiotemporal cytoskeleton organizations determine morphogenesis of multicellular trichomes in tomato
Source: PLoS Genet. 2019 Oct 4;15(10):e1008438. doi: 10.1371/journal.pgen.1008438 (PMC6812842; doi:10.1371/journal.pgen.1008438)
Supplement: S2 Table — (XLSX) [file pgen.1008438.s011.xlsx]

## Sheet: Sheet1
Table S2 Genes encoding subunits of the ARP2/3 and WAVE complexes in tomato and Arabidopsis
Genetic name	Gene name	Locus code	Homologous
		Arabidopsis	Tomato
WURM	ARP2	AT3G2700	Solyc02g094320	dt-5/dt-6
DIS1	ARP3	AT1G13180	Solyc04g024530
	ARPC1A	AT2G30910	Solyc05g006470	dt-3
	ARPC1B	AT2G31300
DIS2	ARPC2A	AT1G30825	Solyc11g068610	ini
	ARPC2B	AT2G33385	Solyc09g090550
	ARPC3	AT1G60430	Solyc02g014540
	ARPC4	AT4G14147	Solyc12g098430	dt-1
CRK1	ARPC5	AT4G01710	Solyc01g090450
GRL	NAP1	AT2G35110	Solyc02g068720
PIR/KLK	SRA1	AT5G18410	Solyc11g013280; Solyc11g013290	dt-4 / hl
ATBRK1	BRICK1	AT2G22640	Solyc03g043720
DIS3	SCAR2	AT2G38440	Solyc09g014980	dt-2
	ABI1L1	AT2G46225	Solyc01g095280
